# Supplementary material for: Lactate programs PBX1 lactylation and mesangial proliferation in lupus nephritis
Source: JCI Insight. 2025 Apr 29;10(11):e190838. doi: 10.1172/jci.insight.190838 (PMC12220973; doi:10.1172/jci.insight.190838)
Supplement: Supporting data values [file jciinsight-10-190838-s209.xlsx]

## Sheet: Figure 1.C
		OD Value (λ=450mm)
	LN	Papain	Pepsin	DNase I
	0.849	0.45	0.365	0.509
	1.01	0.707	0.522	0.434
	0.981	0.563	0.534	0.578
	0.861	0.452	0.408	0.429
	0.911	0.579	0.541	0.718
	0.743	0.585	0.467919	0.47
	0.708	0.579	0.28	0.717
	0.717	0.446	0.477302	0.771
	0.778	0.303	0.336406	0.851
	p value	0.0001	<0.0001	0.0046

## Sheet: Figure 1.D
	OD Value (λ=450mm)
	HC	IC
	0.581769	0.368
	0.521635	0.47
	0.464444	0.419
	0.236559	0.419
	0.361111	0.946
	0.557093	1.063
	0.395833	0.832
	0.498233	0.803
	0.261905	0.792
	0.373239	0.672
	p value	0.009

## Sheet: Figure 1.F
	EDU MFI
	HC	IC
	22960	22919
	17686	23600
	19676	24414
	15966	24660
	19095	21546
	p value	0.0098

## Sheet: Figure 1.G
	G1 phase percentage			S phase percentage			G2/M phase percentage
	HC	IC		HC	IC		HC	IC
	56.03	42.09		26.64	41.06		26.64	41.06
	54.32	38.31		30.04	40.2		30.04	40.2
	53.58	39.44		29.68	37.05		29.68	37.05
	53.52	40.57		27.35	47.44		27.35	47.44
	52.72	45.74		29.58	37.51		29.58	37.51
	53.32	46.17		30.4	35.82		30.4	35.82
	53.09	45.82		29.98	35.95		29.98	35.95
	p value	<0.0001		p value	<0.0001		p value	0.5114

## Sheet: Figure 2.A
	Rel. Iten.(P27 / β-actin)
	HC	IC
	1.05	0.64
	0.81	0.95
	1.05	0.47
	1	0.45
	0.98	0.41
	0.97	0.43
	p value	0.0011

## Sheet: Figure 2.B
	OD Value (λ=450mm)
	IC	IC+OE-P27
	0.599	0.637
	0.597	0.523
	0.477	0.298
	0.47	0.448
	0.549	0.441
	0.584	0.468
	0.812	0.542
	0.704	0.459
	0.63	0.321
	0.768	0.364
	p value	0.0038

## Sheet: Figure 2.C
	CDKN1B mRNA expression
	HC	IC
	17.1328	6.38987
	12.577	5.23318
	12.388	5.59081
	11.099	5.1583
	9.99809	2.58012
	8.37108	2.97181
	5.93702	1.2098
	4.71628	2.43808
	p value	0.0002

## Sheet: Figure 2.D
					Transcription factors mRNA expression in MCs
	PBX1	RXRA	BHLHE40	CEBPB	CEBPA	HDAC2	SPI1	ATF3	TBP	MEIS1
	1.18415	0.17579	0.575117	0.190226	0.342424	0.134151	0.32352	0.112028	0.758872	0.898621
	1.67465	0.103804	0.514744	0.622344	0.376815	0.967228	0.47039	0.500669	0.109576	0.480916
	1.50928	0.803214	1.38696	0.270891	0.277763	0.112656	0.390103	0.586417	0.184284	0.765172
	2.07607	0.112807	1.53893	0.209611	0.718897	0.688691	0.183255	0.400535	0.133046	0.344806
	0.666121	0.359448	0.529216	0.145981	0.379943	0.374212	0.535753	0.94859	0.121582	0.157547
	0.541058	0.429857	1.07321	0.803214	0.165823	0.151977	0.253427	0.156878	0.170484	0.272424
	0.504825	0.183255	0.698304	0.2022	0.0999751	0.170983	0.77359	0.338614	0.273207	0.260815
	0.922651	0.401607	0.341967	0.152181	0.13487	0.865693	0.823386	0.431584	0.368304	0.119763
	2.3357	0.385247	0.780207	0.804288	0.453647	0.236831	0.503352	0.527672	0.141967	0.571897
	p value	<0.0001	0.045	<0.0001	<0.0001	<0.0001	<0.0001	<0.0001	<0.0001	<0.0001

## Sheet: Figure 2.E
	%Input
	lgG	CDKN1B
	0.021	0.06
	0.015	0.059
	0.015	0.05
	0.027	0.037
	0.036	0.056
	0.01	0.07
	p value	0.0049

## Sheet: Figure 2.F
	Rel. Iten.(PBX1 / β-actin)
	HC	IC
	2.18187	1.02923
	1.97029	1.54678
	2.01443	1.27803
	1.94018	1.10102
	2.39508	1.11518
	p value	0.0044

[truncated: 24 more sheets: Figure 2.G, Figure 2.H, Figure 3.A, Figure 3.C, Figure 3.F, Figure 3.G, Figure 3.H, Figure 4.B, Figure 4.C, Figure 4.D, Figure 4.E, Figure 4.F, Figure 4.I, Figure 6.D, Figure 6.F, Supplementary Figure 1.C, Supplementary Figure 1.H, Supplementary Figure 1.I, Supplementary Figure 1.J, Supplementary Figure 2.B …]
